# Supplementary material for: Consumption of JUUL vs. Other E-Cigarette Brands among U.S. E-Cigarette Users: Evidence from Wave 5 of the PATH Study
Source: Int J Environ Res Public Health. 2022 Aug 31;19(17):10837. doi: 10.3390/ijerph191710837 (PMC9518567; doi:10.3390/ijerph191710837)
Supplement: Supplementary file 1 [file ijerph-19-10837-s001.zip]

Archive with 1 entries (1 files):
- ijerph-1867708-supplementary.pdf
